# Supplementary material for: The frequency of bowel and bladder problems in multiple sclerosis and its relation to fatigue: A single centre experience
Source: PLoS One. 2019 Sep 19;14(9):e0222731. doi: 10.1371/journal.pone.0222731 (PMC6752850; doi:10.1371/journal.pone.0222731)
Supplement: S1 Table — Raw data used to create all results presented in the manuscript. (XLSX) [file pone.0222731.s001.xlsx]

## Sheet: Raw_data_msstudy
questionnaire_id	age	gender	ms_diagnosis_year	ms_type	most_recent_relapse	edss	ms_disease_modifying_drugs___1	ms_disease_modifying_drugs___2	ms_disease_modifying_drugs___3	ms_disease_modifying_drugs___4	ms_disease_modifying_drugs___5	ms_disease_modifying_drugs___6	ms_disease_modifying_drugs___7	ms_disease_modifying_drugs___8	ms_disease_modifying_drugs___9	ms_disease_modifying_drugs___10	ms_disease_modifying_drugs___11	ms_disease_modifying_drugs___12	ms_disease_modifying_others	antispasmodics___1	antispasmodics___2	antispasmodics___3	antispasmodics___4	antispasmodics___5	antispasmodics_others	other_medications	section_a_demographics_complete	heart_disease	hypertension	diabetes	seizures	peripheral_neuropathy	arthritis	others	comorbidities_others	urinary_incontinence	urinary_frequency	urinary_urgency	blurred_vision	double_vision	visual_field_loss	leg_numbness	leg_weakness	foot_drop	leg_pain	blurry_vision_eyes	section_b_general_health_complete	rome_iii_constipation1	rome_iii_constipation2
5	63	2	2005	2	4	8	0	0	0	0	0	0	0	0	0	0	0	0		1	0	0	0	0		Diabex Endep Macrodentin Twynster	2	2	1	1	2	2	2	2		2	2	2	2	2	2	2	1	2	1		2	2	2
6	70	1	2017	1	4	5.5	0	0	0	0	0	0	0	0	0	0	0	1	Dimethyl Fumarate [Tecfidera]	1	0	0	0	0		Dilatrend Coumadin Lipex Lyrica Zoloft Panadeine Forte Sozol	2	1	2	2	2	1	2	2		1	2	2	2	2	2	1	1	1	1		2	1	2
7	73	2	1978	2	4	7	0	0	0	0	0	0	0	0	0	0	0	0		1	0	0	0	0		Vit D3 Biotin Citracal Osteopanadol Lyrica Ayar inhaler Endone Ural Spialia (handwriting difficult) Macu Guard Magnesium & Tumeric Vit E Voltarin Cream	2	2	2	2	2	2	1	1	Arthritis hip, knee, fingers	2	1	1	2	2	2	1	1	1	1		2	2	2
8	49	1	2016	3	2	6.5	0	0	0	0	0	0	0	0	0	0	0	0		1	0	0	0	0			2	2	2	2	2	2	2	2		2	1	1	1	2	1	2	1	1	2	1	2	1	1
9	74	1	1992	1	3	2.5	1	0	0	0	0	0	0	0	0	0	0	0		1	0	0	0	0		Lipitor Atacand Vit D Vit B12 Fish Oil	2	2	2	2	2	2	2	2		2	2	2	2	2	2	2	2	2	2		2	2	2
10	56	2	1991	4	3	8	0	0	1	0	0	0	0	0	0	0	0	0		1	0	0	0	0		Imuran Actonel Valsaran Sodibic Evening Primrose Oil Vit D Calrate Fish oil Inner Health Plus	2	2	1	2	2	2	2	1	Osteoporosis	1	2	2	2	2	2	2	1	2	2		2	2	2
11	64	2	1997	2	4	7.5	0	0	0	0	0	0	0	0	0	0	0	0		0	1	0	0	0		Ditripan Hiprex Vit C Dimetec Gingio Magnesium	2	2	1	2	2	2	2	2		1	1	1	1	1	2	2	1	1	2	2	2	1	1
12	59	2	1990	2	3	6.5	0	0	0	0	0	1	0	0	0	0	0	0		0	1	0	0	0		Panadol Osteo x2 Olmetec 20mg x1 Lyrica 75mg x2 Serc 16mg x1 Rosuvastatin 20mg x1 Ditropan 5mg x2 FerroTabs 200mg x1 Vit B12 x1 Ostelin Vit D 1000 caps x2 Venladaxine 150mg x1 Gx Baclofen 10mg x3 Asprin 100mg x1 Metformin 500mg x1	2	2	2	2	2	2	2	2		2	2	2	2	2	2	1	1	1	1		2	2	2
13	60	2	1981	4	3	6	0	0	0	0	0	0	0	0	0	0	0	0		1	0	0	0	0		Aspirin 100mg 3x p.w. Avapro 300mg daily Betmiga 50mg daily (prolonged release) Crestor 10mg daily Eutroxsig 0.05 daily (2x Sat & Sun) Ganfort drops daily Lithium 375mg AM & PM daily Tegretol 400mg (200mg AM, 300mg PM) daily Thiamine 50mg 2x daily Vit B12 1000mg daily VitD3 1000mg daily Zanidip 20mg daily	2	2	2	2	2	2	2	1	Hyperparathyroidism, Breast cancer, Glaucoma, Bipolar, Sleep apnoea, TIA	2	2	1	1	2	2	1	1	1	1	2	2	2	2
14	67	2	2011	3	4	7	0	0	0	0	0	0	0	0	0	0	0	0		0	1	0	0	0		Plavix Tablet 1x daily Crestor 10mg 1x daily Physiotens 400 mcg 1/2 tablet daily Vesticare 10mg when needed Vit D3 2x daily MS-Biotin boost 100mg 2x daily	2	2	1	2	2	2	2	1	TIA	1	1	1	2	2	2	1	1	1	2		2	1	1
15	40	2	1991	2	3	6.5	0	0	0	0	0	0	0	0	0	0	0	1	Ocrevus	0	0	0	0	0		Lexpro Ditropan Cannabis Oil Fampyra Biotin	0	2	2	2	2	2	2			1	1	1	2	2	2		1	1	2		0	1	1
16	58	2	2002	1	4	6	0	0	0	0	0	1	0	0	0	0	0	0		1	0	0	0	0		Atacand 8mg/daily Nexium 20mg/ daily Fish Oil Magnesium Chelate Vitamin D Vitamin B12	2	2	1	2	2	2	2	2		2	1	1	2	2	2	1	1	1	2		2	1	2
17	33	1	2013	2	1	6.5	0	0	0	0	0	0	0	0	0	0	0	0		1	0	0	0	0		Nebromol Vit D Cyclizin Coloxyl Amitrioptyline Celnpram Oxytrol	2	2	2	2	2	2	2	2		1	2	1	1	2	1	1	1	1	2	1	2	1	1
18	45	1	2011	2	3	6	0	0	0	0	0	0	0	0	0	0	0	0		0	1	0	0	0		Lemtrada (2015-2020) Ocrevus Multi vitamins Loxalate (Antifepressants) Vit D	2	2	2	2	2	2	2	2		1	2	1	1	1	2	1	1	1	1	1	2	1	1
19	55	2	2012	1	1	4	0	0	0	0	0	1	0	0	0	0	0	0		1	0	0	0	0		Gilenya Temazapan 1/2 tab.	2	2	2	2	2	2	2	2		2	1	1	1	1	2	1	1	2	2	2	2	1	1
20	38	2	2007	2	3	6.5	0	0	0	0	0	0	0	0	0	0	0	0		1	0	0	0	0		Fish oil B12 B6 Potassium Magnesium Multi vitamin	2	2	2	2	2	2	2	2		2	2	2	2	2		1	1	1	2		0	2	2
21	65	2	1992	1	3	5.5	1	0	0	0	0	0	0	0	0	0	0	0		1	0	0	0	0		Warfarin 1mg/2mg	2	1	1	2	2	2	2	2		1	1	2	2	2	2	2	1	2	2		2	2	2
22	50	2	2013	3		4	0	0	0	0	0	0	0	0	0	0	0	0		1	0	0	0	0		Vit D 2000 mg/day Vit B12 Biotin 6mg/day Flax seed oil	2	2	2	2	2	2	2	2		1	2	1	2	2	1	1	1	1	2		2	2	2
23	63	1	2007	1	1	5	0	0	0	0	0	0	0	0	0	0	0	1	Tecfidera	0	0	1	1	0		Tacfidera Macardis Plus Rosuvastatin Metformin Sical Magnesium Cartia	2	2	1	1	2	2	2	2		1	1	1	1	2	2	1	1	1	1	1	2	2	1
25	54	2	2007	3	4	6.5	0	0	0	0	0	0	0	0	0	0	0	0		1	0	0	0	0		Vit D	2	2	2	2	2	2	2	1	MS	2	1	1	2	2	2	1	1	1	1		2	2	1
26	29	1	2013	3	4	5.5	0	0	0	0	0	0	0	0	0	0	0	1	Ocrevus	1	0	0	0	0		Testosterone Endone Ocrevus	2	2	2	2	2	2	2	2		2	1	1	2	2	2	1	1	1	2		2	2	2
27	64	2	1994	1	2	6	0	0	0	0	0	0	0	0	0	0	0	1	Tecfidera	1	0	0	0	0		Atican Lipitor Oroxine (Thyroid) Vestcare	2	2	1	2	2	2	2	2		1	1	1	2	2	2	1	1	2	2		2	1	1
28	28	1	2015	1	3	5.5	0	0	0	0	1	0	0	0	0	0	0	0		1	0	0	0	0		Vit D pills (daily)	2	2	2	2	2	2	2	2		1	1	1	2	2	2	2	1	1	2		2	1	2
29	67	2	1978	4	4	4.5	0	0	0	0	0	0	0	0	0	0	0	0		1	0	0	0	0		Plenoil Endep Celebrex Crestor Codeine Forte Disprin Asthma puffers	0		1	2	2		1			2	2	2	1	1	1	1	1	1	1	1	0	2	2
30	52	2	2016	1	2	4	0	0	0	0	0	0	0	0	0	0	0	0		0	1	0	0	0		10000 iu Vit D Caltrate - Calcium Vit C x2 tablets Probiotic innter health plus Flaxseed oil	2	2	2	2	2	1	1	2		1	2	1	2	2	2	1	1	1	1		2	2	1
31	31	1	2003	1	2	4	0	0	0	0	0	1	0	0	0	0	0	0		1	0	0	0	0		Fish capsules Zoloft	2	2	2	2	2	2	2	2		2	1	2	2	2	1	2	2	2	1		2	1	2
32	65	2	1998	2	3	5.5	0	0	0	0	0	0	0	0	0	0	0	0		0	1	0	0	0		Vesicare Betmiga Thyroxine Premarin Lovan Nexium	2	2	2	2	2	2	2	1	Hiatus Hernia, Thyroid Replacement	1	2	1	2	2	2	1	1	2	2		2	1	1
33	71	2	1979	2	3	7	0	0	0	0	0	0	0	0	0	0	0	0		0	0	0	0	0		Gabapentin Avapro Zocor Ditropan Tegretol Symbicort (inhaler) Nexium F-Samax	0	2	1	2	2	2	2	1	High cholesterol	2	1	2	2	2	2	2	1	2	1		2	2	2
34	64	1	1990	2	4	7.5	0	0	0	0	0	0	0	0	0	0	0	0		0	1	0	0	0		Antihypotensives Cordelox	2	2	1	2	2	2	2	2		2	2	2	2	2	2	1	1	1	2		2	2	1
35	53	2	1993	1	3	7.5	0	0	0	0	0	0	0	0	0	0	0	0		0	1	0	0	0			2	2	2	2	2	2	2	2		2	1	2	2	2	2	1	2	2	2		2	2	2
36	40	1	2000	2	3	7.5	0	0	0	0	0	0	0	0	0	0	0	0		0	1	0	0	1	Damtrium?	Ditropan Somac Dantrium	2	2	2	2	2	2	2	1	Osteoporosis	2	2	2	2	2	2	2	1	2	2		2	2	2
38	63	1	1995	2	3	7.5	0	0	0	0	0	0	0	0	0	0	0	0		0	1	0	0	0		Ditropan Warfarin	2	2	2	2	2	2	2	2		2	2	2	1	2	2	2	1	1	2	2	2	2	2
39	56	1	1983	2	2	5	0	0	0	0	0	0	0	0	0	0	0	0		1	0	0	0	0		Vesicare	2	2	2	2	2	2	2	2		1	1	1	2	2	2	1	1	1	2		2	1	1
40	76	1	2005	4	1	7	0	0	0	0	0	0	0	0	0	0	0	0		1	0	0	0	0		Doardt (maybe Duodart? hard to distingusih) (1 per day) Crestor (1 per day) Avanzar (1 per day) Comanden (2 per day)	2	1	2	2	2	2	2	2		1	1	2	2	2	2	1	1	1	2		2	1	2
41	59	2	1987	1	3	3.5	0	0	0	0	0	0	0	0	0	0	0	0		1	0	0	0	0		Blackmores vit D3 1000 IU Nature's Way magnesium 600mg	2	2	2	2	2	2	2	2		2	2	2	2	2	2	2	2	2	2		2	2	2
42	66	2	2004	3	4	6.5	0	0	0	0	0	0	0	0	0	0	0	0		1	0	0	0	0		Lyrica Panamax Antihypotensive Cholestenol	2	2	1	2	2	2	1	2		1	1	1	2	2	2	2	1	2	1		2	2	2
43	64	1	1980	2	3	6	0	0	0	0	0	0	0	0	0	0	0	1	Plagridy	1	0	0	0	0		plagridy af medication vitamin d3 magnesium	2	1	2	2	2	2	2	2		2	2	2	2	2	2	1	1	1	1		2	1	2
44	63	1	1981	2	4	6.5	0	0	0	0	0	0	0	0	0	0	0	0		1	0	0	0	0		Biotin Exforge	2	2	1	2	2	2	1	2		1	1	1	2	2	2	1	1	1	1		2	2	2
45	55	1	2003	1	3	4	0	0	0	0	0	0	0	0	0	0	0	0		1	0	0	0	0			2	2	2	2	2	2	2	2		1	1	1	1	2	1	2	1	1	2	2	2	1	1
46	72	1	2011	3	4	6	0	0	0	0	0	0	0	0	0	0	0	0		1	0	0	0	0		Diformin Statin	2	2	1	1	2	2	2	2		2	2	2	2	2	2	2	1	2	2		2	2	2
47	31	2	1996	2	3	4.5	0	0	0	0	0	1	0	0	0	0	0	0		1	0	0	0	0		Vesicare Vitamin D	2	2	2	2	2	2	2	1	ventricular septal deficit	2	2	2	1	2	2	1	2	2	1	1	2	1	1
48	54	2	1997	1	2	6	0	0	0	0	1	0	0	0	0	0	0	0		1	0	0	0	0		Ditropor Lexapro Crestor Mobic Tramadol Elocon Diavobet Somac Panadol Osteo	2	2	1	2	2	2	2	2		1	1	1	1	2	1	1	1	1	1		0	2	2
50	54	2	1989	2	4	6.5	0	0	0	0	0	0	0	0	0	0	0	0		0	0	0	0	0		Siponimod - trial drug Fampyra Vitamin C, D Iron tablets Inner Health Plus	2	2	2	2	2	2	2	2		1	1	1	2	2	2	1	1	1	2		2	2	1
51	55	1	1995	3	4	7.5	0	0	0	0	0	1	0	0	0	0	0	0		0	0	1	0	0		Efexor Lyrica	2	2	2	2	2	2	2	2		1	1	1	2			1	1	1	1		0	2	1
52	37	2	2011	1	3	3.5	0	0	0	0	1	0	0	0	0	0	0	0		1	0	0	0	0		Lyrica Cymbalta Modafinal Magnesium Curcumin Multivitamin	2	2	2	2	2	2	2	2		1	1	1	2	2	2	2	1	2	1		2	2	2
53	43	1	1999	2	3	7	0	0	0	0	0	0	0	0	0	0	0	0		1	0	0	0	0		BAP312 Actonel Viagra Horny Goat Weed Oxytrol Patch	2	2	2	2	2	2	2	2		1	1	1	2	2	2	1	1	1			0	1	1
54	60	2	1983	3		6	0	0	0	0	0	0	0	0	0	0	0	0		0	0	0	0	0			0	2	2	2	2	2	2	2		1	1	1									0	2	2
55	59	2	2003	2	2	7	0	0	0	0	0	0	0	0	0	0	0	0		1	0	0	0	0		Vitamin D Urinary Tabs	2	2	2	2	2	2	2	2		2	1	1	2	2	2	1	1	2	2		2	2	2
57	43	2	2006	1	4	5.5	0	0	0	0	0	0	0	0	0	0	0	1	Alemtuzimab, Lemtrada	1	0	0	0	0		Lovan Fampyra Iron Magensium Boluoke	2	2	2	2	2	2	2	2		1	1	1	2	2	2	1	1	1	2		2	1	1
58	36	2	2013	4	2		0	0	0	0	0	0	0	0	0	0	0	0		1	0	0	0	0		Tecfidera Vitamin D Multivitamin	0	2	2	2	2	2	2	2		2	2	2	2	2	2	2	2	2	2		2	2	1
59	48	2	2007	1	3	6	0	0	0	0	0	1	0	0	0	0	0	0		0	1	0	0	0		Ditropan	2	2	2	2	2	2	2	2		1	1	1	2	2	2	2	1	1	2		2	2	2
60	40	2	1997	3	4	8	0	0	0	0	0	0	0	0	0	0	0	0		0	1	0	0	0		Ditropan	2	2	2	2	2	2	2	2		2	2	2	1	2	2	1	1	2	2	2	2	2	1
61	53	2	1992	2	4	7.5	0	0	0	0	0	0	0	0	0	0	0	0		1	0	0	0	0			2	2	2	2	2	2	2	2		1	1	1	2	2	2	2	1	2	2		2	2	2
63	66	2	1992	2	4	8	0	0	0	0	0	0	0	0	0	0	0	0		1	0	0	0	0		Tecfidera Carvasil Plus Crestor Endep	2	2	1	2	2	2	2	2		1	1	1	1	1	2	2	1	2	2	2	2	1	1
64	68	2	1998	2	4	8	0	0	0	0	0	0	0	0	0	0	0	0		0	1	0	0	0		microlax enema mouicol xalatan eyedrops dithiazide oxytrol patches acimax	2	2	2	2	2	2	2	2		1	1	1	2	2	2	1	1	1	2		2	1	2
65	66	2	1975	2	4	7.5	0	0	0	0	0	0	0	0	0	0	0	0		1	0	0	0	0		Tenormin Metformin	2	2	1	1	2	2	2	2		1	1	1	2	2	1	1	1	1	2		2	2	1
66	59	2	1991	2	4	8	0	0	0	0	0	0	0	0	0	0	0	0		1	0	0	0	0		Cellsep Aldactone Avapro Simvastatin Zantac	2	2	1	1	2	1	2	2		1	1	2	1	1	2	1	1	2	2	2	2	1	2
67	43	2	1992	2	4	7.5	0	0	0	0	0	0	0	0	0	0	0	0		1	0	0	0	0			2	2	2	2	2	2	2	2		1	1	1	1	1	2	2	1	1	2	2	2	2	1
68	62	2	1995	2	4	8	0	0	0	0	0	1	0	0	0	0	0	0		0	1	0	0	0		Panadol Microdantin	2	2	2	2	2	2	2	2		1	1	1	2	2	1	1	1	1	1		2	1	1
69	69	1	2007	3	4	6.5	0	0	0	0	0	0	0	0	0	0	0	0		1	0	0	0	0		Fampyra Alfuzosin	2	2	2	2	2	2	2	2		2	1	1	2	2	2	2	1	2	1		2	1	1
70	58	2	1992	1	3	3.5	0	0	0	0	0	0	0	0	0	0	0	0		0	1	0	0	0		Betmiga Endep	2	2	2	2	2	2	1	2		1	1	1	2	2	2	1	1	1	1		2	1	1
71	55	2	2006	2	4	6	0	0	0	0	0	0	0	0	0	0	0	0		1	0	0	0	0		Tegrefol Tecfidera Lyrica Almetec	2	2	1	2	2	2	2	2		2	2	2	2	2	2	2	1	1	1		2	2	2
72	54	2	2015	1	3	3.5	0	0	1	0	0	0	0	0	0	0	0	0		0	0	0	0	0			2	2	2	2	2	2	2	2		2	2	2	1	1	2	2	2	1	2	2	2	2	2
73	65	1	1997	2	4	3.5	0	0	0	0	0	0	0	0	0	0	0	0		0	0	0	0	0		Pelgirety Stalev	2	2	2	2	2	2	2	2		2	2	2	1	2	2	1	1	1	2	2	2	1	1
75	63	2	1984	1	3	4	0	0	0	0	0	0	0	0	0	0	0	0		1	0	0	0	0			2	2	2	2	2	2	2	2		1	2	1	2	2	2	1	1	1	2		2	1	1
76	72	2	1989	2	4	7	0	0	0	0	0	0	0	0	0	0	0	0		0	1	0	0	0		Avapro Marduretic Betalock Aphagen Lipitov Zoloft	2	2	1	2	2	2	1	2		1	2	1	1	2	2	2	1	1	1	1	2	2	2
77	77	2	1998	1	3	4.5	0	0	0	1	0	0	0	0	0	0	0	0		1	0	0	0	0		Twynsta Somac Ditropan Clonazepam Piroxicam Seretide Accuhaler Vagifem Zoloft	2	2	1	2	2	2	1	1	GERD, reflux	1	2	2	2	2	2	2	1	2	1		2	2	2
78	58	2	2008	2	4	5.5	0	0	0	1	0	0	0	0	0	0	0	0		1	0	0	0	0		lubesatan Fluticone Cymbalta	2	2	1	2	2	2	2	2		1	2	1	1	1	1	1	1	2	1	2	2	2	2
79	62	1	2006	2	4	5.5	0	0	0	0	0	1	0	0	0	0	0	0		1	0	0	0	0		Vesicare Symetrel	2	2	2	2	2	2	2	2		1	2	1	1	2	1	2	1	1	2	2	2	2	1
80	63	2	2012	3	4	6	0	0	0	0	0	0	0	0	0	0	0	0		0	0	0	1	0		Rampiril Hiprex Bisoporol Lasix Eloquest	2	1	2	2	2	2	2	1	AF, Osteoporosis, Central Core Disease	1	1	1	2	2	2	2	1	1	1		2	1	1
82	57	2	2000	2	4	6	0	0	0	0	0	0	0	0	0	0	0	1	Ocrevus	1	0	0	0	0			2	2	2	2	2	2	2	2		1	1	1	1	2	2	1	1	1	2	1	2	2	2
83	62	2	1982	1	3	5.5	0	0	0	0	0	0	0	0	0	0	0	0		1	0	0	0	0			2	2	2	2	2	2	2	1	Adenocarcinoma	1	1	1	2	2	2	1	1	1	2		2	1	1
84	56	1	2010	1	2	5	0	0	0	0	0	0	0	0	0	0	0	0		1	0	0	0	0			2	2	2	2	2	2	2	2		2	2	2	1	2	2	1	2	2	2	2	2	2	1
85	69	2	1999	2	4	5	0	0	0	0	0	1	0	0	0	0	0	0		1	0	0	0	0		Ditropan Vagifem Vitamin B12	2	2	2	2	2	2	1	2		1	1	1	2	2	2	1	1	1	1		2	2	2
86	68	2	1997	3	4	5.5	0	0	0	1	0	0	0	0	0	0	0	0		1	0	0	0	0		Panadol Betaloc Clavix Crestor	2	1	2	2	2	2	2	1	Lung Cancer	1	1	1	2	2	2	1	1	2	1		2	1	1
87	52	2	1997	2	4	7	0	0	0	0	0	0	0	0	0	0	0	0		0	1	0	0	0		Thyroxine	2	2	2	2	2	2	2	1	Hypothyroidism	2	2	2	2	2	2	2	1	2	2		2	2	2
88	73	2	1994	3	4	7	0	0	0	0	0	0	0	0	0	0	0	0		0	1	0	0	0			2	2	2	2	2	2	1	2		1	2	2	2	2	2	1	1	1	2		2	2	2
89	53	2	1993	2	4	7	0	0	0	0	0	0	0	0	0	0	0	1	Plegridy	0	1	0	0	0		Oroxine Ostenil Lexapro Vesicare Losec	2	2	2	2	2	2	2	2		1	2	1	2	2	2	1	1	2	1		2	1	2
90	38	2	2014	1	3	3.5	0	0	0	0	0	0	0	0	0	0	0	1	Aubagio	1	0	0	0	0			2	2	2	2	2	2	2	1	Coeliac Disease	1	1	2	2	2	2	2	1	2	2		2	2	2
91	44	1		4	4	6	0	0	0	0	0	0	0	0	0	0	0	0		0	1	0	0	0			0	2	2	2	2	2	2	1	haematochromatosis	2	2	2	1	2	2	1	1	2	2	2	2	2	2
92	45	2	2012	1	3	6	0	0	0	0	0	0	0	0	0	0	0	1	Lemtrada	0	0	1	0	0		Epilem, Tegretol, Keppra, Zoloft, Diazepam	2	2	2	2	2	2	2	2		2	2	2	2	2	2	2	1	1	2		2	2	2
94	71	1	1975	2	4	8	0	0	0	0	0	0	0	0	0	0	0	0		0	1	0	0	0		Ditropan, Aticand Plus (BP), Nexium	2	2	1	2	2	2	2	2		1	1	1	2	2	2	2	1	2	2		2	1	2
95	62	2	1996	1	3	6	0	0	0	0	0	1	0	0	0	0	0	0		0	1	0	0	0		Olmetec	2	2	1	2	2	2	1	1	Hip replacement and spinal fusion	1	1	1	1	1	1	1	1	1	1	1	2	1	2
96	66	1	2004	2	4	7	0	0	0	0	0	1	0	0	0	0	0	0		0	1	0	0	0		Fimprydine, Vesicare, Eyedrops, Coveram	2	2	1	2	2	2	2	2		1	1	1	2	2	2	2	1	1	2		2	2	2
97	66	1	2004	3	4	4.5	0	0	0	0	0	0	0	0	0	0	0	0		0	0	0	0	0			2	2	2	2	2	2	2	2		2	2	2	2	2	2	1	1	2	1		2	1	1
98	48	2	2016	3	4	5.5	0	0	0	0	0	0	0	0	0	0	0	1	Ocrevus	0	0	0	0	0		Eltroxin Pentasa HRT Patches	2	2	2	2	2	2	2	1	Crohn's, Hypothyroid	1	1	1	2	2	2	1	1	1			0	1	1
99	55	2	1993	2	3	5.5	0	0	0	0	0	0	0	0	0	0	0	0		0	0	0	0	0		Pelegridy injections 2/month Vesicare	2	2	2	2	2	2	2	2		1	1	1	2	2	2	1	1	1	1		2	1	1
100	49	1	2009	3	4	8.5	0	0	0	0	0	0	0	0	0	1	0	0		0	1	1	1	0		Vitamin B, C, D Hpyrex Anti-depressant Keflex - for recurrent STI - 250mg movicol	2	2	2	2	2	2	2	1	Early signs of liver disease	1	2	2	2	2	1	1	1	1	1		2	1	2
101	48	2	2001	2	4	7.5	0	0	0	0	0	1	0	0	0	0	0	0		0	1	0	0	0		Panadol Ezetrol Hiprex Vesicare	2	2	2	2	2	2	1	2		1	1	1	2	2	2	1	1	1	1		2	1	1
102	29	2	2015	1	3	2.5	0	0	0	0	1	0	0	0	0	0	0	0		1	0	0	0	0		Zoloft Leulen Biogenics Keflex	2	2	2	2	2	2	2	2		1	1	1	2	2	2	1	1	2	1		2	2	2
104	72	2	1987	2	4	5.5	0	0	0	0	0	0	0	0	0	0	0	0		0	0	0	0	0		Lyrica	2	2	2	2	2	2	2	1	Scoliosis	1	1	1	2	2	2	1	1	1	1		2	1	1
105	46	1	1999	3	4	6.5	0	0	0	0	0	0	0	0	0	0	0	0		0	0	0	0	0		Tegretol Vitamin D	2	2	2	2	1	2	2	2		1	2	1	2	2	2	1	1	1	2		2	2	2
106	71	2	1998	2	4	7.5	0	0	0	0	0	0	0	0	0	0	0	0		0	1	0	0	0		Frusomide Iron Vit D Rampril	2	2	1	2	2	2	2	2		2	1	1	2	2	2	2	2	2	1		2	2	2
107	63	2	1986	3	4	8	0	0	0	0	0	0	0	0	0	0	0	0		0	1	0	0	0			2	2	2	2	2	2	2	1	Osteporosis, IBS	2	2	1	1	1	1	1	1	2	1	2	2	1	1
108	47	1	1998	2	4	7.5	0	0	0	0	0	0	0	0	0	0	0	0		0	0	0	0	0			2	2	2	2	2	2	2	2		2	2	2	1	1	2	2	1	1	2	1	2	2	2
109	32	2	2001	2	4	8	0	0	0	0	0	0	0	0	0	0	0	0		0	0	0	0	0			2	2	2	2	2	2	2	2		1	1	1	1	2	1	1	1	2	2	2	2	2	2
110	57	2	2003	2	4	6	0	0	0	0	0	0	0	0	0	0	0	0		0	0	0	0	0			2	2	2	2	2	2	2	2		2	2	2	2	2	2	2	1	2	2		2	2	2
111	75	1	1999	3		8	0	0	0	0	0	0	0	0	0	0	0	0		0	0	0	0	0		Simstat Lyrica Dapa Tablets Tegretol Ticagrelor Celprex	2	1	2	2	2	2	2	1	Osteporosis	1	1	1	1	1	2	1	1	2	2	1	2	2	2
112	51	2	1997	2	4	8	0	0	0	0	0	0	0	0	0	0	0	0		0	1	0	0	0		Vesicare	2	2	2	2	2	2	2	2		1	1	1	2	2	2	2	1	2	2		2	2	1
113	66	2	2013	3	4	3	0	0	0	0	0	0	0	0	0	0	0	0		0	0	0	0	0			2	2	2	2	2	2	2	2		2	2	1	2	2	2	2	1	1	2		2	2	2
114	71	2	2012	3	4	6.5	0	0	0	0	0	0	0	0	0	0	0	0		0	0	0	0	0		Aberastin - Antihypertensive Prozasin	2	2	1	2	2	2	2	2		1	1	1	2	2	2	2	1	1	2		2	2	1
115	49	1	2016	2	4	2	0	0	0	0	0	0	0	0	0	0	0	0		0	0	0	0	0		Oteluzumab Fluoxetine	2	2	2	2	2	2	2	2		2	2	2	2	2	2	2	1	2	2		2	2	2
116	71	2	2011	1	3	6.5	0	0	0	0	1	0	0	0	0	0	0	0		1	0	0	0	0			2	2	1	2	2	2	2	2		1	1	1	2	2	2	2	1	1	2		2	1	1
117	41	1	2003	1	2	4	0	0	0	0	1	0	0	0	0	0	0	0		0	1	0	1	0		Viagra	2	2	2	2	2	2	2	2		1	1	1	2	2	2	1	2	2	2		2	2	2
118	55	2	2003	4	4	5	0	0	0	0	0	0	0	0	0	0	0	0		1	0	0	0	0			2	2	2	2	2	2	2	2		1	2	1	2	2	2	2	2	1	2		2	2	2
119	49	1	1999	1	4	6	0	0	0	0	1	0	0	0	0	0	0	0		0	1	0	0	0		Canabis	2	2	2	2	2	2	2	2		1	1	1	2	2	2	1	1	1	1		2	1	2
120	31	1	2005	2	4	4	0	0	0	0	0	0	0	0	0	0	0	0		1	0	0	0	0			2	2	2	2	2	2	2	2		2	2	2	1	1	2	2	1	2	2	2	2	2	2
121	65	2	2010	1	4	4	0	0	0	0	0	0	0	0	0	0	0	0		0	0	0	1	0		Tecfidera Aspirin Micardis Crestor Lyrica Metformin Movicol Panadol Vitamin D	2	2	1	1	2	2	2	2		1	1	1	2	2	2	1	1	2	1		2	1	1
122	52	2	2010	3	4	4	0	0	0	0	0	0	0	0	0	0	0	0		1	0	0	0	0			2	2	2	2	2	2	2	2		1	1	1	1	2	2	1	1		1	2	0	1	1
123	56	2	1998	1	3	3.5	0	0	0	0	0	0	0	0	0	0	0	0		1	0	0	0	0		Vesicare Vitamin D Biotin LSA Ground Flaxseed Fish Oil	2	2	2	2	2	2	2	2		2	1	1	2	2	2	1	1	2	2		2	1	2
124	53	2	1987	2	4	7.5	0	0	0	0	0	0	0	0	0	0	0	0		0	1	0	1	0		Vitamin D	2	2	2	2	2	2	2	2		1	2	1	1	2	2	2	1	2	1	2	2	1	1
125	60	1	1998	3	4	6.5	0	0	0	0	0	0	0	0	0	0	0	0		1	0	0	0	0		Ocrevus	2	2	2	2	2	2	2	2		1	2	1	2	1	2	2	1	1	1		2	2	2
126	48	2	2014	1	3	2	0	0	0	0	0	0	0	0	0	0	0	0		1	0	0	0	0		Tecfidera Natritix Carbasil Somac	2	2	1	2	2	2	2	2		2	2	2	2	2	2	2	1	2	2		2	2	2
127	64	1	1998	3	4	7.5	0	0	0	0	0	0	0	0	0	0	0	0		1	0	0	0	0		Mycardis Carvasil	2	2	1	2	2	2	2	2		2	2	1	2	2	2	2	1	2	2		2	2	2
128	81	2	2000	3	4	6.5	0	0	0	0	0	0	0	0	0	0	0	0		0	0	0	0	0		Zocor	2	2	1	2	2	2	2	2		1	1	1	2	2	2	1	1	2	2		2	1	1
129	58	2	1981	2	4	8	0	0	0	0	0	0	0	0	0	0	0	0		0	1	0	0	0		Tramadol Dimicran Crestor Carvasil	2	2	1	1	2	2	1	2		1	1	1	2	2	2	2	1	2	2		2	1	1
130	66	2	2010	2	4	6	0	0	0	0	0	1	0	0	0	0	0	0		1	0	0	0	0		Crestor Vitamin D, B Actonel	2	2	2	2	2	2	2	2		2	2	1	2	2	1	1	1	1	2		2	2	1
131	55	1	2014	1	3	4.5	0	0	0	0	0	1	0	0	0	0	0	0		1	0	0	0	0			2	2	2	2	2	2	2	2		2	2	1	1	1	2	2	1	1	2	1	2	2	2
132	55	2	1993	2	3	7.5	0	0	0	0	0	1	0	0	0	0	0	0		0	1	0	0	0		Betmiga Detmsoltol Zoloft	2	2	2	2	2	2	2	2		1	1	1	2	2	2	2	1	1	1		2	1	1
133	48	1	2016	1	2	5.5	0	0	0	0	0	0	0	0	0	0	0	0		0	1	0	0	0		Tecfidera	2	2	2	2	2	2	2	2		2	2	2	2	2	2	1	1	1	2		2	1	2
134	54	2	1983	3	4	2.5	0	0	0	0	0	0	0	0	0	0	0	0		0	1	0	0	0		Entrip	2	2	2	2	2	2	2	2		1	1	1	1	2	2	2	2	2	2	1	2	1	2
135	74	2	1986	2	4	6	0	0	0	0	0	0	0	0	0	0	0	0		1	0	0	0	0		Actonel Vitamin D Tegretol Lipitor	2	2	2	2	2	1	2	2		2	2	2	2	2	2	2	1	2	2		2	2	2
138	69	2	2010	1	3	3.5	0	0	0	0	0	1	0	0	0	0	0	1	Fampyra	1	0	0	0	0		Fampyra Sifrol Rosuvastatin Hiprex Temazepam	2	2	2	2	2	2	1	1	High cholesterol	2	1	1	2	2	2	1	1	1	1		2	1	1
139	38	2	2013	1	2	3.5	0	0	0	0	0	0	0	0	0	0	0	1	Lemtrada	0	1	0	0	0		Diabex Polaramine Gabapentin	2	2	2	1	2	2	2	2		1	1	1	2	2	2	1	2	1	2		2	1	1
140	65	1	1988	1	2	6.5	0	0	0	0	0	1	0	0	0	0	0	0		1	0	0	0	0		Vesicare	2	2	1	2	2	2	2	2		1	2	1	2	2	2	1	1	1	2		2	1	2
141	70	1	1984	2	4	3	0	1	0	0	0	0	0	0	1	0	0	0		1	0	0	0	0		Celebrex Pariet Mesasal Milardis Panadol Osteo Vesicare Hiprex Folic Acid	2	2	1	2	2	2	1	1	Lymphocytic Colitis	1	2	2	2	2	2	2	1	1	2		2	2	2
143	52	2	1997	2	3	7	0	0	0	0	0	0	0	0	0	0	0	0		0	1	0	0	0		Vesicare Thyroxine Vagifem Calcium Magnesium Cannabis Vitamin D Strontium Panadol	2	2	2	2	2	2	2	1	Osteopaenia	1	1	1	2	2	2	2	1	1	2		2	2	2
144	47	1	1997	1	3	1	0	0	0	0	0	0	0	0	0	0	0	1	Tecfidera	1	0	0	0	0			2	2	2	2	2	2	2	2		2	2	2	2	2	2	2	2	2	2		2	2	2
145	61	2	2002	1	4	4	0	0	0	0	0	0	0	0	0	0	0	1	Plegridy	1	0	0	0	0		Vitamin D Vesicare Fibre capsules Nexium	2	2	2	2	2	2	2	1	Reynauds	2	2	1	2	2	1	1	1	2	2		2	2	1
146	36	2	2003	2	4	6.5	0	0	0	0	0	0	0	0	0	0	0	1	Plegridy	0	1	0	0	0		Crampeze Crestor Detrusitol	2	2	2	2	2	2	2	1	High cholesterol	2	2	2	1	1	2	1	1	1	1	2	2	1	1
147	30	2	2013	1	4	2	0	0	0	0	0	1	0	0	0	0	0	0		1	0	0	0	0		Vesicare The Pill	2	2	2	2	2	2	2	2		2	2	2	2	2	2	2	2	2	2		2	2	2
148	53	1	1998	1	3	3.5	0	0	0	0	0	0	0	0	0	0	0	0		1	0	0	0	0		Lemtrada	2	2	1	2	2	2	2	2		2	1	1	2	2	2	2	2	2	1		2	1	1
149	69	1	1986	2	3	7.5	0	0	0	0	0	0	0	0	0	0	0	0		1	0	0	0	0		Ramipril Amlodipine Rivaroxaban Metoprolol BoneCal Cymbalta (Duloxetine) Biotin Lantus Solostar (Insulin glargine)	2	1	1	1	2	2	2	2		1	1	1	1	2	1	1	1	2	1	2	2	1	1
150	25	1	2011	1	4	2	0	0	0	0	0	0	0	1	0	0	0	0		1	0	0	0	0		Karvea Vitamin D Roaccutane Celecoxib Insulin Novorapid	2	2	1	1	2	2	2	1	Diabetes (shoulder pain)	2	1	1	2	2	2	2	1	1	2		2	2	1
151	65	2	2012	2	2	4	0	0	0	0	0	1	0	0	0	0	0	0		0	1	0	0	0			2	2	2	2	2	2	2	2		2	1	1	2	2	2	2	1	1	2		2	2	2
153	55	2	2015	1	2	6.5	0	0	0	0	0	0	0	0	0	0	0	0		0	0	0	0	0			0	2	1	2	2	2	1	1	Asthma Diverticulitis Hepatitis Stroke	1	1	1	1	2	1	1	1	2	1	2	2	1	2
[truncated: 60 more columns]
