# Supplementary material for: The frequency of bowel and bladder problems in multiple sclerosis and its relation to fatigue: A single centre experience
Source: PLoS One. 2019 Sep 19;14(9):e0222731. doi: 10.1371/journal.pone.0222731 (PMC6752850; doi:10.1371/journal.pone.0222731)
Supplement: S2 Table — Data dictionary for file “Raw_data_msstudy_plos”. (XLSX) [file pone.0222731.s002.xlsx]

## Sheet: ms_study_data_dictionary
Variable / Field Name	Form Name	Section Header	Field Type	Field Label	Choices, Calculations, OR Slider Labels	Field Note	Text Validation Type OR Show Slider Number	Text Validation Min	Text Validation Max	Identifier?	Branching Logic (Show field only if...)	Required Field?	Custom Alignment	Question Number (surveys only)	Matrix Group Name	Matrix Ranking?	Field Annotation
questionnaire_id	section_a_demographics		text	Questionnaire ID
age	section_a_demographics		text	1. Age			number	18	99			y
gender	section_a_demographics		radio	2. Gender	1, Male | 2, Female							y
ms_diagnosis_year	section_a_demographics		text	3. When were you diagnosed with MS?		YYYY
ms_type	section_a_demographics		radio	4. What type of MS do you have now?	1, Relapse-Remitting | 2, Secondary Progressive | 3, Primary Progressive | 4, Unknown							y
most_recent_relapse	section_a_demographics		radio	5. When was your most recent relapse?	1, Less than 30 days ago | 2, 1 - 6 months ago | 3, More than 6 months ago | 4, Not applicable
edss	section_a_demographics		text	6. EDSS score			number					y
ms_disease_modifying_drugs	section_a_demographics		checkbox	7. What MS Disease Modifying drugs are you currently taking?	1, Beta interferon 1a (AVONEX) | 2, Beta interferon 1a (REBIF) | 3, Beta interferon 1b (BETAFERON) | 4, Glatiramer acetate (COPAXON) | 5, Natalizumab (TYSABRI) | 6, Fingolimod (GILENYA) | 7, Azathioprine (IMURAN) | 8, Intravenous immunoglobulin (IVIg) | 9, Methotrexate (MAXTREX) | 10, Mitoxantrone (NOVANTRONE) | 11, Oral corticosteroids | 12, Others	tick all that apply
ms_disease_modifying_others	section_a_demographics		text	If others, please specify:							[ms_disease_modifying_drugs(12)] = '1'
antispasmodics	section_a_demographics		checkbox	8. What anti-spasticity medications are you currently taking?	1, None | 2, Baclofen | 3, Valium | 4, Botulinum toxin (Botox) | 5, Others
antispasmodics_others	section_a_demographics		text	If others, please specify:							[antispasmodics(5)] = '1'
other_medications	section_a_demographics		notes	9. What OTHER medications do you currently take? Include prescription medications, over-the-counter medications and supplements (e.g. vitamins, herbal/ natural therapy).		enter each new drug in a new line
heart_disease	section_b_general_health	1. Do you currently have any of the following medical conditions?	radio	Heart disease	1, Yes | 2, No							y			comorbidities
hypertension	section_b_general_health		radio	High blood pressure	1, Yes | 2, No							y			comorbidities
diabetes	section_b_general_health		radio	Diabetes	1, Yes | 2, No							y			comorbidities
seizures	section_b_general_health		radio	Seizures	1, Yes | 2, No							y			comorbidities
peripheral_neuropathy	section_b_general_health		radio	Peripheral neuropathy in the legs	1, Yes | 2, No							y			comorbidities
arthritis	section_b_general_health		radio	Arthritis in the legs	1, Yes | 2, No							y			comorbidities
others	section_b_general_health		radio	Others	1, Yes | 2, No							y			comorbidities
comorbidities_others	section_b_general_health		notes	If others, please specify							[others] = '1'
urinary_incontinence	section_b_general_health	2. Do you currently have any of the following symptoms?	radio	Urinary incontinence	1, Yes | 2, No							y			current_symptoms
urinary_frequency	section_b_general_health		radio	Urinary frequency	1, Yes | 2, No							y			current_symptoms
urinary_urgency	section_b_general_health		radio	Urinary urgency	1, Yes | 2, No							y			current_symptoms
blurred_vision	section_b_general_health		radio	Blurred vision	1, Yes | 2, No							y			current_symptoms
double_vision	section_b_general_health		radio	Double vision	1, Yes | 2, No							y			current_symptoms
visual_field_loss	section_b_general_health		radio	Visual field loss	1, Yes | 2, No							y			current_symptoms
leg_numbness	section_b_general_health		radio	Leg numbness	1, Yes | 2, No							y			current_symptoms
leg_weakness	section_b_general_health		radio	Leg weakness	1, Yes | 2, No							y			current_symptoms
foot_drop	section_b_general_health		radio	Foot drop	1, Yes | 2, No							y			current_symptoms
leg_pain	section_b_general_health		radio	Leg pain	1, Yes | 2, No							y			current_symptoms
blurry_vision_eyes	section_b_general_health		radio	If answered 'YES' to blurry vision,	1, 1 eye | 2, Both eyes						[blurred_vision] = '1'
rome_iii_constipation1	section_c_bowel_habits	1. In the past 3 months, have you experienced:	radio	(a) Straining during at least 25% of defecations?	1, Yes | 2, No							y			constipation_rome_iii
rome_iii_constipation2	section_c_bowel_habits		radio	(b) Lumpy/ hard stools in at least 25% of defecations?	1, Yes | 2, No							y			constipation_rome_iii
rome_iii_constipation3	section_c_bowel_habits		radio	(c) A sensation of incomplete evacuation in at least 25% of defecations?	1, Yes | 2, No							y			constipation_rome_iii
rome_iii_constipation4	section_c_bowel_habits		radio	(d) A sensation of anorectal obstruction or blockage during a least 25% of defecations?	1, Yes | 2, No							y			constipation_rome_iii
rome_iii_constipation5	section_c_bowel_habits		radio	(e) The need to use manual maneuvers (eg. digital evacuation, support of the pelvic floor) to facilitate at least 25% of defecations?	1, Yes | 2, No							y			constipation_rome_iii
rome_iii_constipation6	section_c_bowel_habits		radio	(f) Fewer than 3 defecations per week	1, Yes | 2, No							y			constipation_rome_iii
stool_consistency	section_c_bowel_habits		checkbox	2. Choose the option that best describes your stool consistency, in the past 3 months (tick ONE only). Do not include days on which you took laxatives.	1, (1) Separate hard lumps like nuts (difficult to pass) | 2, (2) Sausage shaped, but lumpy | 3, (3) Like a sausage, but with cracks on its surface | 4, (4) Like a sausage or snake, smooth and soft | 5, (5) Soft blobs with clear-cut edges (passed easily) | 6, (6) Fluffy pieces with ragged edges, a mushy stool | 7, (7) Watery, no solid pieces, entirely liquid							y
rome_iii_ibs1	section_c_bowel_habits	3. In the past 3 months, how often have you experienced:	radio	(a) Recurrent abdominal pain or discomfort	1, Less than 3 days in a month | 2, More than 3 days in a month										ibs_rome_iii
rome_iii_ibs2	section_c_bowel_habits		radio	(b) Abdominal discomfort improves with defecation	1, Less than 3 days in a month | 2, More than 3 days in a month										ibs_rome_iii
rome_iii_ibs3	section_c_bowel_habits		radio	(c) Onset of abdominal discomfort is associated with a change in stool frequency	1, Less than 3 days in a month | 2, More than 3 days in a month										ibs_rome_iii
rome_iii_ibs4	section_c_bowel_habits		radio	(d) Onset of abdominal discomfort is associated with a change in form (appearance) of stool	1, Less than 3 days in a month | 2, More than 3 days in a month										ibs_rome_iii
start_of_symptoms	section_c_bowel_habits		radio	4. If you have answered 'YES' to any of the questions above, please state when these symptoms first started:	1, More than, or equal to 6 months ago | 2, Less than 6 months ago
rfis_1	section_c_bowel_habits	5. The Revised Faecal Incontinence Scale (RFIS)	radio	1. Do you leak, have accidents or lose control with solid stool?	0, Never | 1, Rarely | 2, Sometimes | 3, Often | 4, Always							y			faecal_incontinence
rfis_2	section_c_bowel_habits		radio	2. Do you leak, have accidents or lose control with liquid stool?	0, Never | 1, Rarely | 2, Sometimes | 3, Often | 4, Always							y			faecal_incontinence
rfis_3	section_c_bowel_habits		radio	3. Do you leak stool if you don't get to the toilet in time?	0, Never | 1, Rarely | 2, Sometimes | 3, Often | 4, Always							y			faecal_incontinence
rfis_4	section_c_bowel_habits		radio	4. Does stool leak so that you have to change your underwear/ wear pads?	0, Never | 1, Rarely | 2, Sometimes | 3, Often | 4, Always							y			faecal_incontinence
rfis_5	section_c_bowel_habits		radio	5. Does bowel or stool leakage cause you to alter your lifestyle?	0, Never | 1, Rarely | 2, Sometimes | 3, Often | 4, Always							y			faecal_incontinence
rfis_6	section_c_bowel_habits		radio	6. Do you leak, have accidents or lose control with gas (flatus or wind)?	0, Never | 1, Rarely | 2, Sometimes | 3, Often | 4, Always							y			faecal_incontinence
absst_1	section_d_bladder_urinary_symptoms	1. Actionable Bladder Symptom Screening Tool (ABSST):	radio	(a) During the day, how often did you feel that you had to urinate right away?	0, None of the time | 1, Some of the time | 2, Most of the time | 3, All of the time
absst_2	section_d_bladder_urinary_symptoms		radio	(b) How often have you had urinary accidents/ leakage?	0, None of the time | 1, Some of the time | 2, Most of the time | 3, All of the time
absst_3	section_d_bladder_urinary_symptoms		radio	(c) During the day, how strong was the feeling that you needed to urinate right away?	0, Not at all strong | 1, A little strong | 2, Moderately strong | 3, Extremely strong
absst_4	section_d_bladder_urinary_symptoms		radio	(d) On a typical night, how often did you wake up in the night to urinate?	0, Not a single time | 1, 1 time | 2, 2 times | 3, 3 or more times
absst_5	section_d_bladder_urinary_symptoms		radio	(e) On a typical day, how many times did you urinate?	0, 0 - 3 times | 1, 4 - 6 times | 2, 7 - 11 times | 3, 12+ times
absst_6	section_d_bladder_urinary_symptoms		radio	(f) How much have your activities with friends and family been limited by your bladder problems?	0, Not at all | 1, A little | 2, Moderately | 3, Extremely
absst_7	section_d_bladder_urinary_symptoms		radio	(g) How embarrassed have you been because of your bladder symptoms?	0, Not at all | 1, A little | 2, Moderately | 3, Extremely
absst_8	section_d_bladder_urinary_symptoms		radio	(h) How much has your ability to work (paid or volunteer) outside the home been limited by your bladder problems?	0, Not at all/ Does not apply | 1, A little | 2, Moderately | 3, Extremely
catheter_use	section_d_bladder_urinary_symptoms		text	*Enter "CATHETER" if this section is left blank due to permanent catheter use
urinary_leakage	section_d_bladder_urinary_symptoms	2. Urinary Incontinence	yesno	(a) During the past 3 months, have you leaked urine (even a small amount)?								y
triggers_urinary_leakage	section_d_bladder_urinary_symptoms		checkbox	(b) During the past 3 months, did you leak urine: (check ALL that apply)	1, A. When you were performing some physical activity, such as coughing, sneezing, lifting, or exercising? | 2, B. When you had the urge or the feeling that you needed to empty your bladder, but you could not get to the toilet fast enough? | 3, C. Without physical activity and without a sense of urgency?
type_urinary_incontinence	section_d_bladder_urinary_symptoms		radio	(c) During the past 3 months, did you leak urine most often: (check only ONE)	1, A. When you were performing some physical activity, such as coughing, sneezing, lifting, or exercising? | 2, B. When you had the urge or the feeling that you needed to empty your bladder, but you could not get to the toilet fast enough? | 3, C. Without physical activity and without a sense of urgency? | 4, D. About equally as often with physical activity as with a sense of urgency?
mfis_1	section_e_fatigue	Modified Fatigue Impact Scale (MFIS)	radio	(1) been less alert	0, 0 | 1, 1 | 2, 2 | 3, 3 | 4, 4										mfis
mfis_2	section_e_fatigue		radio	(2) had difficulty paying attention for long periods of time	0, 0 | 1, 1 | 2, 2 | 3, 3 | 4, 4										mfis
mfis_3	section_e_fatigue		radio	(3) been unable to think clearly	0, 0 | 1, 1 | 2, 2 | 3, 3 | 4, 4										mfis
mfis_4	section_e_fatigue		radio	(4) been clumsy and uncoordinated	0, 0 | 1, 1 | 2, 2 | 3, 3 | 4, 4										mfis
mfis_5	section_e_fatigue		radio	(5) been forgetful	0, 0 | 1, 1 | 2, 2 | 3, 3 | 4, 4										mfis
mfis_6	section_e_fatigue		radio	(6) had to pace myself in my physical activities	0, 0 | 1, 1 | 2, 2 | 3, 3 | 4, 4										mfis
mfis_7	section_e_fatigue		radio	(7) been less motivated to do anything that requires physical effort	0, 0 | 1, 1 | 2, 2 | 3, 3 | 4, 4										mfis
mfis_8	section_e_fatigue		radio	(8) been less motivated to participate in social activities	0, 0 | 1, 1 | 2, 2 | 3, 3 | 4, 4										mfis
mfis_9	section_e_fatigue		radio	(9) been limited in my ability to do things away from home	0, 0 | 1, 1 | 2, 2 | 3, 3 | 4, 4										mfis
mfis_10	section_e_fatigue		radio	(10) trouble maintaining physical effort for long periods	0, 0 | 1, 1 | 2, 2 | 3, 3 | 4, 4										mfis
mfis_11	section_e_fatigue		radio	(11) had difficulty making decisions	0, 0 | 1, 1 | 2, 2 | 3, 3 | 4, 4										mfis
mfis_12	section_e_fatigue		radio	(12) been less motivated to do anything that requires thinking	0, 0 | 1, 1 | 2, 2 | 3, 3 | 4, 4										mfis
mfis_13	section_e_fatigue		radio	(13) been feeling as though my muscles are weak	0, 0 | 1, 1 | 2, 2 | 3, 3 | 4, 4										mfis
mfis_14	section_e_fatigue		radio	(14) been physically uncomfortable	0, 0 | 1, 1 | 2, 2 | 3, 3 | 4, 4										mfis
mfis_15	section_e_fatigue		radio	(15) had trouble finishing tasks that require thinking	0, 0 | 1, 1 | 2, 2 | 3, 3 | 4, 4										mfis
mfis_16	section_e_fatigue		radio	(16) had difficulty organizing my thoughts when doing things at home/work	0, 0 | 1, 1 | 2, 2 | 3, 3 | 4, 4										mfis
mfis_17	section_e_fatigue		radio	(17) been less able to complete tasks that require physical effort	0, 0 | 1, 1 | 2, 2 | 3, 3 | 4, 4										mfis
mfis_18	section_e_fatigue		radio	(18) been thinking more slowly	0, 0 | 1, 1 | 2, 2 | 3, 3 | 4, 4										mfis
mfis_19	section_e_fatigue		radio	(19) had trouble concentrating	0, 0 | 1, 1 | 2, 2 | 3, 3 | 4, 4										mfis
mfis_20	section_e_fatigue		radio	(20) limited my physical activities	0, 0 | 1, 1 | 2, 2 | 3, 3 | 4, 4										mfis
mfis_21	section_e_fatigue		radio	(21) needed to rest more often or for longer periods	0, 0 | 1, 1 | 2, 2 | 3, 3 | 4, 4										mfis
